# Supplementary material for: Anti-Inflammatory Properties of Eugenol in Lipopolysaccharide-Induced Macrophages and Its Role in Preventing β-Cell Dedifferentiation and Loss Induced by High Glucose-High Lipid Conditions
Source: Molecules. 2023 Nov 16;28(22):7619. doi: 10.3390/molecules28227619 (PMC10673503; doi:10.3390/molecules28227619)
Supplement: Supplementary file 1 [file molecules-28-07619-s001.zip]

Archive with 1 entries (1 files):
- molecules-2709775-supplementary.pdf
